# Supplementary material for: Mammalian Oocyte Analysis by MALDI MSI with Wet-Interface Matrix Deposition Technique
Source: Materials (Basel). 2023 Feb 9;16(4):1479. doi: 10.3390/ma16041479 (PMC9961235; doi:10.3390/ma16041479)
Supplement: Supplementary file 1 [file materials-16-01479-s001.zip]

Archive with 1 entries (1 files):
- materials-2103924-supplementary.pdf
